# Supplementary material for: The Effects of Iron-Bearing Minerals on the Community Diversity and Physiological Activity of Prokaryotic Microorganisms in Pit Mud Used for Strong-Flavor baijiu Production
Source: Foods. 2025 May 26;14(11):1883. doi: 10.3390/foods14111883 (PMC12154080; doi:10.3390/foods14111883)
Supplement: Supplementary file 1 [file foods-14-01883-s001.zip]

Archive with 1 entries (1 files):
- foods-3639893-supplementary.pdf
